# Supplementary material for: Application of Just-in-Time Adaptive Interventions in Dietary Health Management: Systematic Review
Source: J Med Internet Res. 2026 Jul 16;28:e92139. doi: 10.2196/92139 (PMC13374797; doi:10.2196/92139)
Supplement: Multimedia Appendix 1 [file jmir-v28-e92139-s001.xlsx]

## Sheet: Sheet1
database	key words	filiter	number
pubmed	(JITAI[Title/Abstract] OR just-in-time[Title/Abstract] OR just-in-time adaptive intervention[Title/Abstract] OR EMI[Title/Abstract] OR real time intervention[Title/Abstract] OR ecological momentary intervention[Title/Abstract] OR Dynamic tailor[Title/Abstract] OR intelligent real-time therapy[Title/Abstract] OR real-time[Title/Abstract]) AND ((((Diet management[MeSH Terms]) OR (dietary management…	Meta-Analysis Review Systematic Review Comment Duplicate Publication Editorial English Abstract Letter Network Meta-Analysis News Preprint Published Erratum Retracted Publication Retraction of Publication Scoping Review	2198
web of science	TS=((JITAI OR Dynamic tailor* OR just-in-time adaptive intervention* OR EMI OR real time intervention* OR ecological momentary intervention* OR intelligent real-time therapy) AND (Diet management OR dietary management OR nutritional management OR Feeding behavior OR Feeding Behaviors OR Feeding-Related Behavior OR Feeding Related Behavior OR Feeding-Related Behaviors OR Eating Behavior OR Eating …	Review Article Meeting Abstract Editorial Material Letter Retracted Publication Book Chapters Retraction	2631
scopus	(“JITAI” OR “Dynamic tailor*” OR “just-in-time adaptive intervention*” OR “EMI” OR “real time intervention*” OR “ecological momentary intervention*” OR “intelligent real-time therapy”)AND("Diet management" OR "dietary management" OR "nutritional management" OR "Feeding behavior" OR "Feeding Behaviors" OR "Feeding-Related Behavior" OR "Feeding Related Behavior" OR "Feeding-Related Behaviors" OR "E…	literature review systemaatic review twin study Meata analysis	2841
embase	('feeding behavior'/exp OR 'diet therapy'/exp OR 'diet intervention':ti,ab,kw OR 'diet treatment':ti,ab,kw OR 'dietary intervention':ti,ab,kw OR 'dietary therapy':ti,ab,kw OR 'dietary treatment':ti,ab,kw OR 'dietotherapy':ti,ab,kw OR 'nutrition therapy':ti,ab,kw OR 'nutritional therapy':ti,ab,kw OR 'diet therapy':ti,ab,kw OR 'alimentary behavior':ti,ab,kw OR 'alimentary behaviour':ti,ab,kw OR 'be…		77
C INAHL	TI (“JITAI” OR “Dynamic tailor*” OR “just-in-time adaptive intervention*” OR “EMI” OR “real time intervention*” OR “ecological momentary intervention*” OR “intelligent real-time therapy”) OR AB (“JITAI” OR “Dynamic tailor*” OR “just-in-time adaptive intervention*” OR “EMI” OR “real time intervention*” OR “ecological momentary intervention*” OR “intelligent real-time therapy”) AND (TI diet* OR AB …	Cochrane Review Cochrane Systematic Review Meta Analysis	169
ClinicalTrials.gov			7
WHO ICTRP			2
ISRCTN			70
	all		7995
	AND (“JITAI” OR “Dynamic tailor*” OR “just-in-time adaptive intervention*” OR “EMI” OR “real time intervention*” OR “ecological momentary intervention*” OR “intelligent real-time therapy”)
