# Supplementary material for: Application of Just-in-Time Adaptive Interventions in Dietary Health Management: Systematic Review
Source: J Med Internet Res. 2026 Jul 16;28:e92139. doi: 10.2196/92139 (PMC13374797; doi:10.2196/92139)
Supplement: Multimedia Appendix 2 [file jmir-v28-e92139-s002.xlsx]

## Sheet: Sheet1
Information source	Platform	Number of detections before deduplication
PubMed	NCBI	2198
Embase	Elsevier	77
Scopus	Elsevier	2841
CINAHL	EBSCOhost	169
Web of Science Core Collection	Clarivate	2631
ClinicalTrials.gov	ClinicalTrials.gov	7
WHO ICTRP	WHO ICTRP	2
ISRCTN	ISRCTN	70
all	—	7995
Remove duplicates	EndNote X21 + Manual Verification	563
Remaining after deduplication	—	7432
Backward Citation Retrieval	Manual reference screening	7
