# Supplementary material for: Application of Just-in-Time Adaptive Interventions in Dietary Health Management: Systematic Review
Source: J Med Internet Res. 2026 Jul 16;28:e92139. doi: 10.2196/92139 (PMC13374797; doi:10.2196/92139)
Supplement: Multimedia Appendix 3 [file jmir-v28-e92139-s003.xlsx]

## Sheet: 随机对照试验_MMAT
Study	Study design	Q1	Q2	Q3	Q4	Q5	Overall judgement
Haapala et al., 2009	RCT	Yes	Yes	No	CT	CT	Moderate quality
Beasley et al., 2008	RCT	Yes	No	Yes	No	CT	Moderate quality
Brookie et al., 2017	RCT	Yes	Yes	CT	CT	Yes	Moderate to high
Burke et al., 2021	RCT	Yes	Yes	Yes	No	CT	Moderate to high
Burke et al., 2022	RCT	Yes	Yes	Yes	No	CT	Moderate to high
Forman et al., 2019	RCT	Yes	Yes	CT	CT	Yes	Moderate to high
Dorsch et al., 2020	RCT	Yes	No	CT	No	CT	Moderate quality
Dorsch et al., 2025	RCT	Yes	Yes	No	CT	CT	Moderate quality
Hermsen et al., 2019	RCT	Yes	Yes	Yes	Yes	Yes	Good
Juarascio et al., 2023	RCT	Yes	CT	Yes	CT	Yes	Moderate to high
Goldstein et al., 2020	RCT	Yes	Yes	CT	CT	No	Moderate quality
Valle et al., 2025	Micro-randomized trial	Yes	CT	Yes	CT	Yes	Moderate to high
Nechita & Matu, 2026	Randomized parallel-controlled trial	Yes	CT	CT	CT	CT	Moderate quality
Chen et al., 2024	Non-randomized quantitative study	CT	Yes	Yes	Yes	Yes	Moderate to high
Conroy et al., 2020	Single-group pre–post study	No	Yes	Yes	No	Yes	Moderate quality
Everett et al., 2018	Single-arm pilot study	CT	Yes	Yes	No	Yes	Moderate quality
Farooq et al., 2017	Laboratory pre–post/crossover experiment	No	Yes	Yes	Yes	Yes	Moderate to high
Forman et al., 2019	Open-label pilot study	CT	Yes	CT	No	Yes	Moderate quality
Spanakis et al., 2017	Non-randomized study	No	Yes	CT	No	CT	Fair
Juarascio et al., 2021	Single-arm pilot study	CT	Yes	No	No	Yes	Fair

## Sheet: 非随机研究_MMAT
表2 非随机定量研究的 MMAT 质量评价
研究	设计类型	Q1	Q2	Q3	Q4	Q5	总体判断
Chen et al., 2024	非随机定量研究 / 交叉式现场研究	CT	Yes	Yes	Yes	Yes	中等偏好
Conroy et al., 2020	单组前后研究	No	Yes	Yes	No	Yes	中等
Everett et al., 2018	单组试点研究	CT	Yes	Yes	No	Yes	中等
Farooq et al., 2017	实验室前后/交叉实验	No	Yes	Yes	Yes	Yes	中等偏好
Forman et al., 2019 (OnTrack feasibility)	开放性试点研究	CT	Yes	CT	No	Yes	中等
Spanakis et al., 2017	算法应用/非随机研究	No	Yes	CT	No	CT	一般
Juarascio et al., 2021 (CBT+ pilot)	单组试点研究	CT	Yes	No	No	Yes	一般
